# Supplementary material for: Step-by-Step Design of New Theranostic Nanoformulations: Multifunctional Nanovectors for Radio-Chemo-Hyperthermic Therapy under Physical Targeting
Source: Molecules. 2021 Jul 29;26(15):4591. doi: 10.3390/molecules26154591 (PMC8348950; doi:10.3390/molecules26154591)
Supplement: Supplementary file 1 [file molecules-26-04591-s001.zip]

Archive with 1 entries (1 files):
- molecules-1293519-supplementary.pdf
